# Supplementary material for: The role of Mediator and Little Elongation Complex in transcription termination
Source: Nat Commun. 2020 Feb 26;11:1063. doi: 10.1038/s41467-020-14849-1 (PMC7044329; doi:10.1038/s41467-020-14849-1)
Supplement: Supplementary file 4 — Supplementary Data 1 [file 41467_2020_14849_MOESM4_ESM.csv]

		PolyA-selected		Ribo-depleted		Ribo-depleted
		siMED26/non-target si		siMED26/non-target si		MED26 MUT / WT
GeneID	Name	logFC_PolyA	FDR_PolyA	logFC_RiboDep	FDR_RiboDep	logFC_RiboDep	FDR_RiboDep
ENSG00000266680	RP5-1148A21.3	4.138913688	1.45E-12	1.693193158	9.88E-08	0.248714834	0.31447151
ENSG00000124657	OR2B6	3.837156292	4.17E-40	2.063870088	2.51E-09	1.7149879	7.92E-08
ENSG00000130513	GDF15	3.514323439	3.19E-12	NA	NA	0.580352217	0.093530302
ENSG00000168126	OR2W6P	3.344015528	5.17E-15	2.525176303	7.97E-10	1.790459551	0.000188444
ENSG00000124635	HIST1H2BJ	3.025828656	3.70E-82	-0.70680476	1.40E-16	-0.731144204	2.64E-17
ENSG00000272468	RP1-86C11.7	2.927628424	8.27E-24	1.254905309	0.00062051	1.473167231	1.22E-10
ENSG00000180596	HIST1H2BC	2.794175393	5.36E-19	-0.793001025	2.10E-18	-0.545986698	7.65E-16
ENSG00000187837	HIST1H1C	2.708271553	3.05E-71	-0.409430252	4.60E-08	-0.497460811	8.41E-09
ENSG00000274750	HIST1H3E	2.648398468	6.98E-72	0.419445053	2.97E-05	0.401496098	3.19E-08
ENSG00000158373	HIST1H2BD	2.611581963	6.28E-47	-0.548027175	3.36E-11	-0.280773364	0.000962568
ENSG00000274290	HIST1H2BE	2.585140104	5.62E-08	0.135648023	0.653055525	0.22560505	0.188379025
ENSG00000158406	HIST1H4H	2.521214595	6.82E-13	-0.871110666	9.57E-27	-0.697601842	1.20E-20
ENSG00000184678	HIST2H2BE	2.419473895	1.64E-69	-0.685629847	3.16E-09	-0.477205171	2.80E-12
ENSG00000180573	HIST1H2AC	2.382499227	3.77E-22	-0.882695327	1.31E-16	-0.460305653	2.06E-08
ENSG00000274641	HIST1H2BO	2.330347669	4.36E-12	-0.237653345	0.003083718	-0.326937592	1.20E-05
ENSG00000205592	MUC19	2.283256228	1.26E-18	0.860217579	0.01296435	-0.094640147	0.680708054
ENSG00000124762	CDKN1A	2.198224862	0	1.340281985	5.27E-37	0.284639454	0.000820453
ENSG00000197903	HIST1H2BK	2.144861433	3.65E-185	-0.423384389	4.11E-05	-0.405105225	1.77E-07
ENSG00000010671	BTK	2.087352466	4.05E-06	NA	NA	NA	NA
ENSG00000120675	DNAJC15	2.070776943	9.62E-08	0.989078627	0.009682641	1.092258948	1.75E-07
ENSG00000281591	DBET	2.0615407	0.000553406	0.280813937	0.559263724	-0.128680011	0.611860584
ENSG00000276180	HIST1H4I	2.060455598	7.35E-117	1.048741229	0.011122735	0.226745627	0.505143189
ENSG00000234289	H2BFS	2.051825514	3.69E-82	NA	NA	NA	NA
ENSG00000177337	DLGAP1-AS1	2.025404443	5.00E-06	NA	NA	NA	NA
ENSG00000166432	ZMAT1	2.015558396	1.05E-18	0.753229763	0.017483688	3.055155301	3.23E-34
ENSG00000198520	C1orf228	2.015050905	1.40E-08	0.481113717	0.27075814	0.358632423	0.350889306
ENSG00000184709	LRRC26	1.980155213	3.36E-09	NA	NA	NA	NA
ENSG00000214456	PLIN5	1.925034804	1.04E-09	0.803533558	0.025223203	1.135717396	3.97E-07
ENSG00000163453	IGFBP7	1.905677661	9.48E-15	1.659976235	6.67E-23	2.689790248	6.54E-172
ENSG00000182791	CCDC87	1.904010242	2.51E-06	0.589838662	0.076128016	0.636957748	0.004877957
ENSG00000246350	RP5-1186N24.3	1.900982796	0.000196377	-0.289588326	0.194164787	0.146993755	0.243960301
ENSG00000176268	CYCSP34	1.890611582	0.000304608	NA	NA	NA	NA
ENSG00000107796	ACTA2	1.881599706	6.64E-40	0.629319673	0.000650502	-0.566062392	5.35E-06
ENSG00000203814	HIST2H2BF	1.879897351	4.35E-07	-1.2679463	2.53E-45	-0.559195188	2.72E-19
ENSG00000183396	TMEM89	1.868084491	0.000206318	NA	NA	NA	NA
ENSG00000159450	TCHH	1.821268393	8.98E-34	NA	NA	NA	NA
ENSG00000222009	BTBD19	1.799007924	5.43E-18	0.471760055	0.40431834	-0.212185836	0.523932646
ENSG00000130433	CACNG6	1.762041784	1.29E-06	NA	NA	1.699831845	2.09E-09
ENSG00000171450	CDK5R2	1.749722568	0.000148599	NA	NA	NA	NA
ENSG00000278828	HIST1H3H	1.749208678	1.88E-12	-1.424069064	8.48E-35	-1.225009122	2.42E-30
ENSG00000250995	RP13-128O4.3	1.741542214	2.98E-05	NA	NA	NA	NA
ENSG00000009709	PAX7	1.737552639	7.00E-07	0.659807559	0.606833358	NA	NA
ENSG00000275713	HIST1H2BH	1.735585954	2.48E-05	0.172095875	0.665615049	1.258772552	5.56E-10
ENSG00000161328	LRRC56	1.686248203	1.09E-23	0.459454121	0.311810253	0.973332803	3.30E-06
ENSG00000149809	TM7SF2	1.652207901	8.35E-75	0.582732528	0.000161731	0.869634278	3.25E-43
ENSG00000153060	TEKT5	1.631975671	0.028340201	NA	NA	NA	NA
ENSG00000178977	LINC00324	1.628290434	5.35E-05	0.132086657	0.749545964	0.026857892	0.926984634
ENSG00000166816	LDHD	1.625181742	7.43E-06	0.178241255	0.649918715	-1.43373746	4.74E-09
ENSG00000275784	RP5-1125A11.6	1.619880462	0.005688472	NA	NA	NA	NA
ENSG00000234776	C11orf94	1.614509245	0.002181903	0.439060397	0.435340549	0.344203476	0.238622055
ENSG00000203819	HIST2H2BC	1.612443132	0.000367356	NA	NA	NA	NA
ENSG00000251095	RP11-115D19.1	1.611784602	0.00064113	NA	NA	-0.462170685	0.138503661
ENSG00000172936	MYD88	1.600667098	0.000141984	0.320940553	0.527943015	0.28848613	0.11107133
ENSG00000233822	HIST1H2BN	1.60057858	7.83E-41	-0.130026372	0.314464899	-0.089665519	0.230690999
ENSG00000130518	KIAA1683	1.592999877	8.53E-05	0.407153533	0.37789262	0.720677065	0.00893871
ENSG00000196787	HIST1H2AG	1.587743773	1.79E-16	-0.529757526	8.55E-09	-0.752747443	3.18E-18
ENSG00000196890	HIST3H2BB	1.585400891	2.92E-18	-0.700417052	9.99E-11	0.126631438	0.214266542
ENSG00000205869	KRTAP5-1	1.580461481	4.61E-05	NA	NA	NA	NA
ENSG00000261716	RP11-196G18.22	1.576345455	5.89E-55	1.077967349	1.75E-17	0.085293442	0.537881707
ENSG00000228288	PCAT6	1.573783081	1.67E-16	NA	NA	NA	NA
ENSG00000145040	UCN2	1.570768351	0.000744071	NA	NA	NA	NA
ENSG00000269446	RP4-639J15.3	1.556299984	2.53E-06	NA	NA	0.77512862	0.009505484
ENSG00000072182	ASIC4	1.553113673	0.003667825	NA	NA	NA	NA
ENSG00000169432	SCN9A	1.550220534	5.91E-76	0.027495508	0.907285145	-0.16386142	0.169385278
ENSG00000143816	WNT9A	1.542739438	4.77E-10	1.411727815	7.68E-06	1.210883855	1.64E-22
ENSG00000253878	RP11-347C18.3	1.52414397	3.55E-16	0.519640992	0.210328121	-0.078546144	0.756749006
ENSG00000158258	CLSTN2	1.522553965	0.001258033	1.405672664	5.61E-08	2.188777906	7.44E-49
ENSG00000275329	RP11-83N9.6	1.521070844	0.000396217	NA	NA	NA	NA
ENSG00000164938	TP53INP1	1.51745681	2.79E-87	1.453162516	4.46E-39	1.13753669	7.83E-73
ENSG00000276966	HIST1H4E	1.510901009	4.91E-05	-0.347733972	5.74E-05	-0.358050489	3.76E-09
ENSG00000244119	PDCL3P4	1.509562516	9.87E-11	1.003073234	0.018253848	0.903711923	2.50E-06
ENSG00000166960	CCDC178	1.506186897	4.42E-05	0.222530313	0.669487865	1.609395102	1.80E-11
ENSG00000229808	RP11-456P18.2	1.504877236	0.000115108	0.771809213	0.034141914	0.320155808	0.267925413
ENSG00000259275	RP11-522B15.3	1.504588341	6.25E-07	0.415798827	0.298745532	-0.113458446	0.728750529
ENSG00000262133	RP11-676J12.6	1.501975453	0.020603725	NA	NA	NA	NA
