# Supplementary material for: The role of Mediator and Little Elongation Complex in transcription termination
Source: Nat Commun. 2020 Feb 26;11:1063. doi: 10.1038/s41467-020-14849-1 (PMC7044329; doi:10.1038/s41467-020-14849-1)
Supplement: Supplementary file 6 — Supplementary Data 3 [file 41467_2020_14849_MOESM6_ESM.csv]

GeneID	Name	Chr	Start	End	Strand	Tot_Len	Uxon_Len	N_Trans	N_Exons	Genomic_CDS_Start	Genomic_CDS_End	Biotype	SimpleBiotype	Status	Description
ENSG00000198912	C1orf174	chr1	3889125	3900293	-	11169	4388	3	8	3889963	3900186	protein_coding	protein_coding	KNOWN	chromosome 1 open reading frame 174 [Source:HGNC Symbol;Acc:HGNC:27915]
ENSG00000236423	LINC01134	chr1	3900372	3917225	+	16854	4064	3	8	NA	NA	lincRNA	lncRNA	KNOWN	long intergenic non-protein coding RNA 1134 [Source:HGNC Symbol;Acc:HGNC:49449]
ENSG00000199347	RNU5E-1	chr1	11908152	11908271	+	120	120	1	1	NA	NA	snRNA	ncRNA	KNOWN	RNA	U5E small nuclear 1 [Source:HGNC Symbol;Acc:HGNC:10215]
ENSG00000206652	RNU1-1	chr1	16514122	16514285	-	164	164	1	1	NA	NA	snRNA	ncRNA	KNOWN	RNA	U1 small nuclear 1 [Source:HGNC Symbol;Acc:HGNC:10120]
ENSG00000261135	RP4-798A10.7	chr1	16514645	16515754	+	1110	1110	1	1	NA	NA	lincRNA	lncRNA	KNOWN
ENSG00000207513	RNU1-3	chr1	16666785	16666948	-	164	164	1	1	NA	NA	snRNA	ncRNA	KNOWN	RNA	U1 small nuclear 3 [Source:HGNC Symbol;Acc:HGNC:10130]
ENSG00000058453	CROCC	chr1	16740273	16972979	+	232707	8871	13	58	16922019	16972443	protein_coding	protein_coding	KNOWN	ciliary rootlet coiled-coil	rootletin [Source:HGNC Symbol;Acc:HGNC:21299]
ENSG00000227684	CROCCP4	chr1	16740280	16750968	+	10689	762	2	6	NA	NA	transcribed_unprocessed_pseudogene	pseudogene	KNOWN	ciliary rootlet coiled-coil	rootletin pseudogene 4 [Source:HGNC Symbol;Acc:HGNC:43864]
ENSG00000207389	RNU1-4	chr1	16740516	16740679	+	164	164	1	1	NA	NA	snRNA	ncRNA	KNOWN	RNA	U1 small nuclear 4 [Source:HGNC Symbol;Acc:HGNC:10128]
ENSG00000207005	RNU1-2	chr1	16895980	16896143	+	164	164	1	1	NA	NA	snRNA	ncRNA	KNOWN	RNA	U1 small nuclear 2 [Source:HGNC Symbol;Acc:HGNC:10123]
ENSG00000272426	RP11-108M9.6	chr1	16904339	16904776	-	438	438	1	1	NA	NA	lincRNA	lncRNA	KNOWN
ENSG00000090686	USP48	chr1	21678298	21783606	-	105309	9497	15	57	21679420	21782957	protein_coding	protein_coding	KNOWN	ubiquitin specific peptidase 48 [Source:HGNC Symbol;Acc:HGNC:18533]
ENSG00000158006	PAFAH2	chr1	25959767	25998157	-	38391	3835	7	23	25961992	25990816	protein_coding	protein_coding	KNOWN	platelet activating factor acetylhydrolase 2 [Source:HGNC Symbol;Acc:HGNC:8579]
ENSG00000274978	RNU11	chr1	28648600	28648733	+	134	134	1	1	NA	NA	snRNA	ncRNA	KNOWN	RNA	U11 small nuclear [Source:HGNC Symbol;Acc:HGNC:10108]
ENSG00000270103	RNU11	chr1	28648600	28648730	+	131	131	1	1	NA	NA	lincRNA	lncRNA	KNOWN
ENSG00000160058	BSDC1	chr1	32365103	32394731	-	29629	6271	16	40	32366625	32394414	protein_coding	protein_coding	KNOWN	BSD domain containing 1 [Source:HGNC Symbol;Acc:HGNC:25501]
ENSG00000199377	RNU5F-1	chr1	44721786	44721902	-	117	117	1	1	NA	NA	snRNA	ncRNA	KNOWN	RNA	U5F small nuclear 1 [Source:HGNC Symbol;Acc:HGNC:10216]
ENSG00000202444	RNU5E-6P	chr1	44819883	44819997	-	115	115	1	1	NA	NA	snRNA	ncRNA_pseudogene	KNOWN	RNA	U5E small nuclear 6	pseudogene [Source:HGNC Symbol;Acc:HGNC:42522]
ENSG00000280670	CCDC163	chr1	45493866	45500079	-	6214	2757	8	20	45495062	45499609	protein_coding	protein_coding	KNOWN	coiled-coil domain containing 163 [Source:HGNC Symbol;Acc:HGNC:27003]
ENSG00000132763	MMACHC	chr1	45500053	45513382	+	13330	5296	3	9	45500333	45509212	protein_coding	protein_coding	KNOWN	methylmalonic aciduria (cobalamin deficiency) cblC type	with homocystinuria [Source:HGNC Symbol;Acc:HGNC:24525]
ENSG00000159596	TMEM69	chr1	45687214	45694443	+	7230	2439	2	5	45691069	45693902	protein_coding	protein_coding	KNOWN	transmembrane protein 69 [Source:HGNC Symbol;Acc:HGNC:28035]
ENSG00000116209	TMEM59	chr1	54026681	54053504	-	26824	9149	9	24	54032153	54053188	protein_coding	protein_coding	KNOWN	transmembrane protein 59 [Source:HGNC Symbol;Acc:HGNC:1239]
ENSG00000116205	TCEANC2	chr1	54053587	54112519	+	58933	12220	5	12	54054333	54104857	protein_coding	protein_coding	KNOWN	transcription elongation factor A N-terminal and central domain containing 2 [Source:HGNC Symbol;Acc:HGNC:26494]
ENSG00000275538	RNVU1-19	chr1	120850819	120850985	-	167	167	1	1	NA	NA	snRNA	ncRNA	KNOWN	RNA	variant U1 small nuclear 19 [Source:HGNC Symbol;Acc:HGNC:48324]
ENSG00000277610	RNVU1-4	chr1	120942600	120942763	+	164	164	1	1	NA	NA	snRNA	ncRNA	KNOWN	RNA	variant U1 small nuclear 4 [Source:HGNC Symbol;Acc:HGNC:48312]
ENSG00000206737	RNVU1-18	chr1	143729407	143729570	-	164	164	1	1	NA	NA	snRNA	ncRNA	KNOWN	RNA	variant U1 small nuclear 18 [Source:HGNC Symbol;Acc:HGNC:37496]
ENSG00000207205	RNVU1-15	chr1	144412576	144412740	+	165	165	1	1	NA	NA	snRNA	ncRNA	KNOWN	RNA	variant U1 small nuclear 15 [Source:HGNC Symbol;Acc:HGNC:48320]
ENSG00000278099	U1	chr1	144551779	144551943	-	165	165	1	1	NA	NA	snRNA	ncRNA	NOVEL	U1 spliceosomal RNA [Source:RFAM;Acc:RF00003]
ENSG00000277918	U1	chr1	144560666	144560829	-	164	164	1	1	NA	NA	snRNA	ncRNA	NOVEL	U1 spliceosomal RNA [Source:RFAM;Acc:RF00003]
ENSG00000276216	CH17-373J23.1	chr1	145281116	145281462	+	347	347	1	1	NA	NA	lincRNA	lncRNA	KNOWN
ENSG00000207501	RNVU1-14	chr1	145281116	145281279	+	164	164	1	1	NA	NA	snRNA	ncRNA	KNOWN	RNA	variant U1 small nuclear 14 [Source:HGNC Symbol;Acc:HGNC:48319]
ENSG00000270722	U1	chr1	145465617	145465780	-	164	164	1	1	NA	NA	snRNA	ncRNA	NOVEL	U1 spliceosomal RNA [Source:RFAM;Acc:RF00003]
ENSG00000201558	RNVU1-6	chr1	146052081	146052244	-	164	164	1	1	NA	NA	snRNA	ncRNA	KNOWN	RNA	variant U1 small nuclear 6 [Source:HGNC Symbol;Acc:HGNC:48314]
ENSG00000233396	RP11-458D21.1	chr1	146052566	146061948	+	9383	2458	6	14	NA	NA	lincRNA	lncRNA	KNOWN
ENSG00000273768	U1	chr1	146376807	146376970	+	164	164	1	1	NA	NA	snRNA	ncRNA	NOVEL	U1 spliceosomal RNA [Source:RFAM;Acc:RF00003]
ENSG00000162836	ACP6	chr1	147629652	147670496	-	40845	11960	10	31	147631056	147670048	protein_coding	protein_coding	KNOWN	acid phosphatase 6	lysophosphatidic [Source:HGNC Symbol;Acc:HGNC:29609]
ENSG00000206585	RNVU1-7	chr1	148038753	148038916	-	164	164	1	1	NA	NA	snRNA	ncRNA	KNOWN	RNA	variant U1 small nuclear 7 [Source:HGNC Symbol;Acc:HGNC:37500]
ENSG00000199879	RNU1-120P	chr1	148263476	148263632	+	157	157	1	1	NA	NA	snRNA	ncRNA_pseudogene	KNOWN	RNA	U1 small nuclear 120	pseudogene [Source:HGNC Symbol;Acc:HGNC:48462]
ENSG00000283676	MIR5087	chr1	148334479	148334554	-	76	76	1	1	NA	NA	miRNA	ncRNA	KNOWN	microRNA 5087 [Source:HGNC Symbol;Acc:HGNC:43480]
ENSG00000202408	RNU1-122P	chr1	148334612	148334767	-	156	156	1	1	NA	NA	snRNA	ncRNA_pseudogene	KNOWN	RNA	U1 small nuclear 122	pseudogene [Source:HGNC Symbol;Acc:HGNC:48464]
ENSG00000207340	RNVU1-1	chr1	148362370	148362533	-	164	164	1	1	NA	NA	snRNA	ncRNA	KNOWN	RNA	variant U1 small nuclear 1 [Source:HGNC Symbol;Acc:HGNC:10133]
ENSG00000278596	MIR6077	chr1	148388282	148388363	+	82	82	1	1	NA	NA	miRNA	ncRNA	KNOWN	microRNA 6077 [Source:HGNC Symbol;Acc:HGNC:50025]
ENSG00000238825	RNU1-13P	chr1	148388490	148388651	-	162	162	1	1	NA	NA	snRNA	ncRNA_pseudogene	KNOWN	RNA	U1 small nuclear 13	pseudogene [Source:HGNC Symbol;Acc:HGNC:10138]
ENSG00000231551	RP11-495P10.1	chr1	148402516	148432545	+	30030	3245	6	20	NA	NA	lincRNA	lncRNA	KNOWN
ENSG00000201183	RNVU1-3	chr1	148402715	148402875	+	161	161	1	1	NA	NA	snRNA	ncRNA	KNOWN	RNA	variant U1 small nuclear 3 [Source:HGNC Symbol;Acc:HGNC:48311]
ENSG00000274210	U1	chr1	148522601	148522765	+	165	165	1	1	NA	NA	snRNA	ncRNA	NOVEL	U1 spliceosomal RNA [Source:RFAM;Acc:RF00003]
ENSG00000206828	U1	chr1	149636766	149636929	+	164	164	1	1	NA	NA	snRNA	ncRNA	NOVEL	U1 spliceosomal RNA [Source:RFAM;Acc:RF00003]
ENSG00000270882	HIST2H4A	chr1	149832659	149839767	+	7109	1876	4	7	149832685	149832993	protein_coding	protein_coding	KNOWN	histone cluster 2 H4 family member a [Source:HGNC Symbol;Acc:HGNC:4794]
ENSG00000203812	HIST2H2AA3	chr1	149842188	149842736	-	549	549	1	1	149842309	149842698	protein_coding	protein_coding	KNOWN	histone cluster 2 H2A family member a3 [Source:HGNC Symbol;Acc:HGNC:4736]
ENSG00000220323	HIST2H2BD	chr1	149843041	149843533	+	493	493	1	1	NA	NA	processed_pseudogene	pseudogene	KNOWN	histone cluster 2 H2B family member d (pseudogene) [Source:HGNC Symbol;Acc:HGNC:20517]
ENSG00000203819	HIST2H2BC	chr1	149850193	149850772	-	580	580	1	1	NA	NA	processed_pseudogene	pseudogene	KNOWN	histone cluster 2 H2B family member c (pseudogene) [Source:HGNC Symbol;Acc:HGNC:20516]
ENSG00000272196	HIST2H2AA4	chr1	149851061	149851624	+	564	564	1	1	149851114	149851503	protein_coding	protein_coding	KNOWN	histone cluster 2 H2A family member a4 [Source:HGNC Symbol;Acc:HGNC:29668]
ENSG00000270276	HIST2H4B	chr1	149854045	149861210	-	7166	1929	3	5	149860823	149861131	protein_coding	protein_coding	KNOWN	histone cluster 2 H4 family member b [Source:HGNC Symbol;Acc:HGNC:29607]
ENSG00000264207	RP11-196G18.23	chr1	149861271	149862504	+	1234	1234	1	1	NA	NA	antisense	lncRNA	KNOWN
ENSG00000184678	HIST2H2BE	chr1	149884459	149886652	-	2194	2194	1	1	149886263	149886640	protein_coding	protein_coding	KNOWN	histone cluster 2 H2B family member e [Source:HGNC Symbol;Acc:HGNC:4760]
ENSG00000184260	HIST2H2AC	chr1	149886975	149887364	+	390	390	1	1	149886975	149887361	protein_coding	protein_coding	KNOWN	histone cluster 2 H2A family member c [Source:HGNC Symbol;Acc:HGNC:4738]
ENSG00000184270	HIST2H2AB	chr1	149887524	149887916	-	393	393	1	1	149887527	149887916	protein_coding	protein_coding	KNOWN	histone cluster 2 H2A family member b [Source:HGNC Symbol;Acc:HGNC:20508]
ENSG00000178096	BOLA1	chr1	149887890	149900798	+	12909	1461	4	9	149900060	149900470	protein_coding	protein_coding	KNOWN	bolA family member 1 [Source:HGNC Symbol;Acc:HGNC:24263]
ENSG00000163155	LYSMD1	chr1	151159748	151165948	-	6201	2508	2	5	151160885	151165782	protein_coding	protein_coding	KNOWN	LysM domain containing 1 [Source:HGNC Symbol;Acc:HGNC:32070]
ENSG00000143314	MRPL24	chr1	156737303	156741590	-	4288	1695	6	15	156737401	156738704	protein_coding	protein_coding	KNOWN	mitochondrial ribosomal protein L24 [Source:HGNC Symbol;Acc:HGNC:14037]
ENSG00000143321	HDGF	chr1	156742107	156766925	-	24819	3745	10	29	156743452	156752363	protein_coding	protein_coding	KNOWN	hepatoma-derived growth factor [Source:HGNC Symbol;Acc:HGNC:4856]
ENSG00000138078	PREPL	chr2	44316281	44361862	-	45582	8153	16	44	44320639	44359715	protein_coding	protein_coding	KNOWN	prolyl endopeptidase-like [Source:HGNC Symbol;Acc:HGNC:30228]
ENSG00000143919	CAMKMT	chr2	44361950	44772592	+	410643	3991	10	34	44362008	44772110	protein_coding	protein_coding	KNOWN	calmodulin-lysine N-methyltransferase [Source:HGNC Symbol;Acc:HGNC:26276]
ENSG00000014641	MDH1	chr2	63588609	63607197	+	18589	4990	16	34	63589044	63606984	protein_coding	protein_coding	KNOWN	malate dehydrogenase 1 [Source:HGNC Symbol;Acc:HGNC:6970]
ENSG00000222724	RNU2-63P	chr2	88016354	88016547	-	194	194	1	1	NA	NA	snRNA	ncRNA_pseudogene	KNOWN	RNA	U2 small nuclear 63	pseudogene [Source:HGNC Symbol;Acc:HGNC:48556]
ENSG00000153574	RPIA	chr2	88691644	88750935	+	59292	1848	1	9	88691699	88750075	protein_coding	protein_coding	KNOWN	ribose 5-phosphate isomerase A [Source:HGNC Symbol;Acc:HGNC:10297]
ENSG00000265451	RP11-204L24.2	chr2	121530422	121532705	+	2284	682	1	2	NA	NA	antisense	lncRNA	KNOWN
ENSG00000264229	RNU4ATAC	chr2	121530881	121531007	+	127	127	1	1	NA	NA	snRNA	ncRNA	KNOWN	RNA	U4atac small nuclear (U12-dependent splicing) [Source:HGNC Symbol;Acc:HGNC:34016]
ENSG00000077380	DYNC1I2	chr2	171687409	171748420	+	61012	4695	25	62	171690156	171747886	protein_coding	protein_coding	KNOWN	dynein cytoplasmic 1 intermediate chain 2 [Source:HGNC Symbol;Acc:HGNC:2964]
ENSG00000187514	PTMA	chr2	231706895	231713541	+	6647	3378	13	31	231707766	231712848	protein_coding	protein_coding	KNOWN	prothymosin	alpha [Source:HGNC Symbol;Acc:HGNC:9623]
ENSG00000154781	CCDC174	chr3	14651746	14672659	+	20914	3556	6	24	14651837	14671191	protein_coding	protein_coding	KNOWN	coiled-coil domain containing 174 [Source:HGNC Symbol;Acc:HGNC:28033]
ENSG00000126062	TMEM115	chr3	50354749	50359610	-	4862	2197	1	2	50355346	50359063	protein_coding	protein_coding	KNOWN	transmembrane protein 115 [Source:HGNC Symbol;Acc:HGNC:30055]
ENSG00000206527	HACD2	chr3	123490820	123585185	-	94366	5351	5	15	123494891	123585027	protein_coding	protein_coding	KNOWN	3-hydroxyacyl-CoA dehydratase 2 [Source:HGNC Symbol;Acc:HGNC:9640]
ENSG00000239523	MYLK-AS1	chr3	123585542	123644568	+	59027	980	3	8	NA	NA	antisense	lncRNA	KNOWN	MYLK antisense RNA 1 [Source:HGNC Symbol;Acc:HGNC:42440]
ENSG00000127184	COX7C	chr5	86617904	86620962	+	3059	1993	8	16	86618056	86620670	protein_coding	protein_coding	KNOWN	cytochrome c oxidase subunit 7C [Source:HGNC Symbol;Acc:HGNC:2292]
ENSG00000133706	LARS	chr5	146113038	146182660	-	69623	8118	16	68	146114109	146182493	protein_coding	protein_coding	KNOWN	leucyl-tRNA synthetase [Source:HGNC Symbol;Acc:HGNC:6512]
ENSG00000082515	MRPL22	chr5	154941070	154969411	+	28342	5267	7	18	154941111	154966894	protein_coding	protein_coding	KNOWN	mitochondrial ribosomal protein L22 [Source:HGNC Symbol;Acc:HGNC:14480]
ENSG00000113742	CPEB4	chr5	173888280	173961976	+	73697	10272	10	26	173889734	173956134	protein_coding	protein_coding	KNOWN	cytoplasmic polyadenylation element binding protein 4 [Source:HGNC Symbol;Acc:HGNC:21747]
ENSG00000206702	RNU1-11P	chr6	13214056	13214219	+	164	164	1	1	NA	NA	snRNA	ncRNA_pseudogene	KNOWN	RNA	U1 small nuclear 11	pseudogene [Source:HGNC Symbol;Acc:HGNC:10137]
ENSG00000275714	HIST1H3A	chr6	26020490	26020900	+	411	411	1	1	26020490	26020897	protein_coding	protein_coding	KNOWN	histone cluster 1 H3 family member a [Source:HGNC Symbol;Acc:HGNC:4766]
ENSG00000278705	HIST1H4B	chr6	26026815	26027252	-	438	438	1	1	26026944	26027252	protein_coding	protein_coding	KNOWN	histone cluster 1 H4 family member b [Source:HGNC Symbol;Acc:HGNC:4789]
ENSG00000274267	HIST1H3B	chr6	26031650	26032060	-	411	411	1	1	26031653	26032060	protein_coding	protein_coding	KNOWN	histone cluster 1 H3 family member b [Source:HGNC Symbol;Acc:HGNC:4776]
ENSG00000197061	HIST1H4C	chr6	26103876	26104310	+	435	435	1	1	26103948	26104256	protein_coding	protein_coding	KNOWN	histone cluster 1 H4 family member c [Source:HGNC Symbol;Acc:HGNC:4787]
ENSG00000180596	HIST1H2BC	chr6	26114873	26123926	-	9054	834	2	3	26123527	26123904	protein_coding	protein_coding	KNOWN	histone cluster 1 H2B family member c [Source:HGNC Symbol;Acc:HGNC:4757]
ENSG00000158373	HIST1H2BD	chr6	26158146	26171349	+	13204	871	2	3	26158170	26158547	protein_coding	protein_coding	KNOWN	histone cluster 1 H2B family member d [Source:HGNC Symbol;Acc:HGNC:4747]
ENSG00000277157	HIST1H4D	chr6	26188765	26189076	-	312	312	1	1	26188768	26189076	protein_coding	protein_coding	KNOWN	histone cluster 1 H4 family member d [Source:HGNC Symbol;Acc:HGNC:4782]
ENSG00000197903	HIST1H2BK	chr6	27146418	27146798	-	381	381	1	1	27146421	27146798	protein_coding	protein_coding	KNOWN	histone cluster 1 H2B family member k [Source:HGNC Symbol;Acc:HGNC:13954]
ENSG00000274997	HIST1H2AH	chr6	27147129	27147515	+	387	387	1	1	27147129	27147512	protein_coding	protein_coding	KNOWN	histone cluster 1 H2A family member h [Source:HGNC Symbol;Acc:HGNC:13671]
ENSG00000265565	MIR3143	chr6	27147626	27147688	+	63	63	1	1	NA	NA	miRNA	ncRNA	KNOWN	microRNA 3143 [Source:HGNC Symbol;Acc:HGNC:38284]
ENSG00000185130	HIST1H2BL	chr6	27807444	27807931	-	488	488	1	1	27807529	27807906	protein_coding	protein_coding	KNOWN	histone cluster 1 H2B family member l [Source:HGNC Symbol;Acc:HGNC:4748]
ENSG00000196747	HIST1H2AI	chr6	27808199	27808701	+	503	503	1	1	27808210	27808599	protein_coding	protein_coding	KNOWN	histone cluster 1 H2A family member i [Source:HGNC Symbol;Acc:HGNC:4725]
ENSG00000197238	HIST1H4J	chr6	27824108	27824480	+	373	373	1	1	27824125	27824433	protein_coding	protein_coding	KNOWN	histone cluster 1 H4 family member j [Source:HGNC Symbol;Acc:HGNC:4785]
ENSG00000273542	HIST1H4K	chr6	27831216	27831527	-	312	312	1	1	27831219	27831527	protein_coding	protein_coding	KNOWN	histone cluster 1 H4 family member k [Source:HGNC Symbol;Acc:HGNC:4784]
ENSG00000135334	AKIRIN2	chr6	87675072	87702209	-	27138	1999	2	7	87675600	87701684	protein_coding	protein_coding	KNOWN	akirin 2 [Source:HGNC Symbol;Acc:HGNC:21407]
ENSG00000265558	MIR3918	chr6	158764661	158764753	-	93	93	1	1	NA	NA	miRNA	ncRNA	KNOWN	microRNA 3918 [Source:HGNC Symbol;Acc:HGNC:38919]
ENSG00000105953	OGDH	chr7	44606572	44709066	+	102495	5210	10	45	44624344	44707996	protein_coding	protein_coding	KNOWN	oxoglutarate dehydrogenase [Source:HGNC Symbol;Acc:HGNC:8124]
ENSG00000146707	POMZP3	chr7	76609986	76627261	-	17276	1861	5	15	76611468	76626064	protein_coding	protein_coding	KNOWN	POM121 and ZP3 fusion [Source:HGNC Symbol;Acc:HGNC:9203]
ENSG00000004766	VPS50	chr7	93232340	93361121	+	128782	9454	20	69	93232468	93358433	protein_coding	protein_coding	KNOWN	VPS50	EARP/GARPII complex subunit [Source:HGNC Symbol;Acc:HGNC:25956]
ENSG00000175073	VCPIP1	chr8	66628487	66667217	-	38731	9942	1	3	66634504	66666958	protein_coding	protein_coding	KNOWN	valosin containing protein interacting protein 1 [Source:HGNC Symbol;Acc:HGNC:30897]
ENSG00000270024	C8orf44-SGK3	chr8	66667596	66860472	+	192877	2970	2	21	66793737	66859578	protein_coding	protein_coding	KNOWN	C8orf44-SGK3 readthrough [Source:HGNC Symbol;Acc:HGNC:48354]
ENSG00000213865	C8orf44	chr8	66667615	66685564	+	17950	2505	5	14	66677709	66679951	protein_coding	protein_coding	KNOWN	chromosome 8 open reading frame 44 [Source:HGNC Symbol;Acc:HGNC:25646]
ENSG00000154582	TCEB1	chr8	73939169	73972287	-	33119	4934	10	24	73941559	73959768	protein_coding	protein_coding	KNOWN	transcription elongation factor B subunit 1 [Source:HGNC Symbol;Acc:HGNC:11617]
ENSG00000175606	TMEM70	chr8	73972437	73982783	+	10347	2982	7	18	73976282	73981618	protein_coding	protein_coding	KNOWN	transmembrane protein 70 [Source:HGNC Symbol;Acc:HGNC:26050]
ENSG00000120526	NUDCD1	chr8	109240919	109334385	-	93467	4439	4	16	109243012	109334010	protein_coding	protein_coding	KNOWN	NudC domain containing 1 [Source:HGNC Symbol;Acc:HGNC:24306]
ENSG00000120533	ENY2	chr8	109334324	109345953	+	11630	6783	16	35	109334469	109343478	protein_coding	protein_coding	KNOWN	ENY2	transcription and export complex 2 subunit [Source:HGNC Symbol;Acc:HGNC:24449]
ENSG00000127081	ZNF484	chr9	92845031	92878038	-	33008	4031	4	9	92846231	92877840	protein_coding	protein_coding	KNOWN	zinc finger protein 484 [Source:HGNC Symbol;Acc:HGNC:23385]
ENSG00000196152	ZNF79	chr9	127424374	127445372	+	20999	2302	4	9	127424788	127445194	protein_coding	protein_coding	KNOWN	zinc finger protein 79 [Source:HGNC Symbol;Acc:HGNC:13153]
ENSG00000119333	WDR34	chr9	128633661	128656787	-	23127	2604	6	18	128633747	128656726	protein_coding	protein_coding	KNOWN	WD repeat domain 34 [Source:HGNC Symbol;Acc:HGNC:28296]
ENSG00000181915	ADO	chr10	62804857	62808483	+	3627	3627	1	1	62805060	62805869	protein_coding	protein_coding	KNOWN	2-aminoethanethiol dioxygenase [Source:HGNC Symbol;Acc:HGNC:23506]
ENSG00000269926	RP11-442H21.2	chr10	72274915	72275980	-	1066	847	1	2	NA	NA	antisense	lncRNA	KNOWN
ENSG00000166167	BTRC	chr10	101354033	101557321	+	203289	6613	7	28	101354181	101550857	protein_coding	protein_coding	KNOWN	beta-transducin repeat containing E3 ubiquitin protein ligase [Source:HGNC Symbol;Acc:HGNC:1144]
ENSG00000148840	PPRC1	chr10	102132994	102150331	+	17338	6095	6	24	102133069	102150026	protein_coding	protein_coding	KNOWN	peroxisome proliferator-activated receptor gamma	coactivator-related 1 [Source:HGNC Symbol;Acc:HGNC:30025]
ENSG00000138107	ACTR1A	chr10	102461881	102502711	-	40831	4654	7	24	102472976	102502647	protein_coding	protein_coding	KNOWN	ARP1 actin-related protein 1 homolog A	centractin alpha [Source:HGNC Symbol;Acc:HGNC:167]
ENSG00000198924	DCLRE1A	chr10	113834725	113854383	-	19659	4600	3	14	113835155	113853182	protein_coding	protein_coding	KNOWN	DNA cross-link repair 1A [Source:HGNC Symbol;Acc:HGNC:17660]
ENSG00000196865	NHLRC2	chr10	113854661	113917194	+	62534	11223	2	13	113854873	113908533	protein_coding	protein_coding	KNOWN	NHL repeat containing 2 [Source:HGNC Symbol;Acc:HGNC:24731]
ENSG00000154473	BUB3	chr10	123154277	123170467	+	16191	8300	5	16	123154918	123165064	protein_coding	protein_coding	KNOWN	BUB3	mitotic checkpoint protein [Source:HGNC Symbol;Acc:HGNC:1151]
ENSG00000133316	WDR74	chr11	62832342	62841809	-	9468	4247	17	43	62832955	62839570	protein_coding	protein_coding	KNOWN	WD repeat domain 74 [Source:HGNC Symbol;Acc:HGNC:25529]
ENSG00000222328	RNU2-2P	chr11	62841619	62841809	-	191	191	1	1	NA	NA	snRNA	ncRNA_pseudogene	KNOWN	RNA	U2 small nuclear 2	pseudogene [Source:HGNC Symbol;Acc:HGNC:10152]
ENSG00000270117	AP000769.7	chr11	65498010	65498405	-	396	396	1	1	NA	NA	lincRNA	lncRNA	KNOWN
ENSG00000137502	RAB30	chr11	82973133	83071923	-	98791	11832	16	37	82982168	82997316	protein_coding	protein_coding	KNOWN	RAB30	member RAS oncogene family [Source:HGNC Symbol;Acc:HGNC:9770]
ENSG00000246067	RAB30-AS1	chr11	83072066	83106719	+	34654	2429	8	17	NA	NA	lincRNA	lncRNA	KNOWN	RAB30 antisense RNA 1 (head to head) [Source:HGNC Symbol;Acc:HGNC:48672]
ENSG00000149196	HIKESHI	chr11	86302211	86345931	+	43721	3421	8	23	86302449	86345635	protein_coding	protein_coding	KNOWN	Hikeshi	heat shock protein nuclear import factor [Source:HGNC Symbol;Acc:HGNC:26938]
ENSG00000047621	C12orf4	chr12	4487728	4538508	-	50781	4939	9	31	4489810	4536194	protein_coding	protein_coding	KNOWN	chromosome 12 open reading frame 4 [Source:HGNC Symbol;Acc:HGNC:1184]
ENSG00000111247	RAD51AP1	chr12	4538798	4560048	+	21251	2558	14	35	4538940	4558990	protein_coding	protein_coding	KNOWN	RAD51 associated protein 1 [Source:HGNC Symbol;Acc:HGNC:16956]
ENSG00000111678	C12orf57	chr12	6942978	6946003	+	3026	1806	7	18	6944122	6945921	protein_coding	protein_coding	KNOWN	chromosome 12 open reading frame 57 [Source:HGNC Symbol;Acc:HGNC:29521]
ENSG00000272173	U47924.31	chr12	6943508	6944604	-	1097	1097	1	1	NA	NA	antisense	lncRNA	KNOWN
ENSG00000238923	RNU7-1	chr12	6943816	6943878	+	63	63	1	1	NA	NA	snRNA	ncRNA	KNOWN	RNA	U7 small nuclear 1 [Source:HGNC Symbol;Acc:HGNC:34033]
ENSG00000012822	CALCOCO1	chr12	53708517	53727745	-	19229	8898	22	62	53711947	53725242	protein_coding	protein_coding	KNOWN	calcium binding and coiled-coil domain 1 [Source:HGNC Symbol;Acc:HGNC:29306]
ENSG00000123427	METTL21B	chr12	57771492	57782541	+	11050	3172	5	12	57771575	57780643	protein_coding	protein_coding	KNOWN	methyltransferase like 21B [Source:HGNC Symbol;Acc:HGNC:24936]
ENSG00000169372	CRADD	chr12	93677375	93894840	+	217466	4276	12	23	93678775	93894114	protein_coding	protein_coding	KNOWN	CASP2 and RIPK1 domain containing adaptor with death domain [Source:HGNC Symbol;Acc:HGNC:2340]
ENSG00000202538	RNU4-2	chr12	120291763	120291903	-	141	141	1	1	NA	NA	snRNA	ncRNA	KNOWN	RNA	U4 small nuclear 2 [Source:HGNC Symbol;Acc:HGNC:10193]
ENSG00000200795	RNU4-1	chr12	120293097	120293237	-	141	141	1	1	NA	NA	snRNA	ncRNA	KNOWN	RNA	U4 small nuclear 1 [Source:HGNC Symbol;Acc:HGNC:10192]
ENSG00000165572	KBTBD6	chr13	41127569	41132746	-	5178	5178	1	1	41130490	41132511	protein_coding	protein_coding	KNOWN	kelch repeat and BTB domain containing 6 [Source:HGNC Symbol;Acc:HGNC:25340]
ENSG00000278390	RP11-74J13.8	chr13	41132939	41236686	+	103748	2731	4	10	NA	NA	antisense	lncRNA	KNOWN
ENSG00000259001	RPPH1	chr14	20343048	20343685	-	638	638	1	1	NA	NA	antisense	lncRNA	KNOWN
ENSG00000277209	RPPH1	chr14	20343075	20343407	-	333	333	1	1	NA	NA	ribozyme	ncRNA	KNOWN	ribonuclease P RNA component H1 [Source:HGNC Symbol;Acc:HGNC:19273]
ENSG00000129484	PARP2	chr14	20343582	20357905	+	14324	4096	11	37	20343642	20357794	protein_coding	protein_coding	KNOWN	poly(ADP-ribose) polymerase 2 [Source:HGNC Symbol;Acc:HGNC:272]
ENSG00000165819	METTL3	chr14	21498133	21511375	-	13243	5894	14	36	21498261	21511223	protein_coding	protein_coding	KNOWN	methyltransferase like 3 [Source:HGNC Symbol;Acc:HGNC:17563]
ENSG00000100804	PSMB5	chr14	23016543	23035230	-	18688	1765	6	13	23016634	23034881	protein_coding	protein_coding	KNOWN	proteasome subunit beta 5 [Source:HGNC Symbol;Acc:HGNC:9542]
ENSG00000255526	NEDD8-MDP1	chr14	24213955	24232352	-	18398	1051	4	15	24214096	24232267	protein_coding	protein_coding	KNOWN	NEDD8-MDP1 readthrough [Source:HGNC Symbol;Acc:HGNC:39551]
ENSG00000129559	NEDD8	chr14	24216852	24232454	-	15603	3879	8	20	24217130	24232267	protein_coding	protein_coding	KNOWN	neural precursor cell expressed	developmentally down-regulated 8 [Source:HGNC Symbol;Acc:HGNC:7732]
ENSG00000100938	GMPR2	chr14	24232422	24239242	+	6821	3640	31	75	24233200	24239001	protein_coding	protein_coding	KNOWN	guanosine monophosphate reductase 2 [Source:HGNC Symbol;Acc:HGNC:4377]
ENSG00000259002	RP11-671J11.7	chr14	34541740	34546329	-	4590	1324	2	5	NA	NA	lincRNA	lncRNA	KNOWN
ENSG00000206596	RNU1-27P	chr14	34546714	34546877	+	164	164	1	1	NA	NA	snRNA	ncRNA_pseudogene	KNOWN	RNA	U1 small nuclear 27	pseudogene [Source:HGNC Symbol;Acc:HGNC:37497]
ENSG00000206588	RNU1-28P	chr14	34556226	34556389	-	164	164	1	1	NA	NA	snRNA	ncRNA_pseudogene	KNOWN	RNA	U1 small nuclear 28	pseudogene [Source:HGNC Symbol;Acc:HGNC:37498]
ENSG00000259135	RP11-671J11.4	chr14	34556774	34561298	+	4525	1137	2	5	NA	NA	antisense	lncRNA	KNOWN
ENSG00000151445	VIPAS39	chr14	77426675	77457952	-	31278	3695	11	39	77427619	77457395	protein_coding	protein_coding	KNOWN	VPS33B interacting protein	apical-basolateral polarity regulator	spe-39 homolog [Source:HGNC Symbol;Acc:HGNC:20347]
ENSG00000100591	AHSA1	chr14	77457870	77469474	+	11605	2948	13	32	77458190	77469247	protein_coding	protein_coding	KNOWN	activator of Hsp90 ATPase activity 1 [Source:HGNC Symbol;Acc:HGNC:1189]
ENSG00000156970	BUB1B	chr15	40161023	40221136	+	60114	4476	11	45	40161221	40220756	protein_coding	protein_coding	KNOWN	BUB1 mitotic checkpoint serine/threonine kinase B [Source:HGNC Symbol;Acc:HGNC:1149]
ENSG00000199568	RNU5A-1	chr15	65296051	65296166	+	116	116	1	1	NA	NA	snRNA	ncRNA	KNOWN	RNA	U5A small nuclear 1 [Source:HGNC Symbol;Acc:HGNC:10211]
ENSG00000200156	RNU5B-1	chr15	65304677	65304792	+	116	116	1	1	NA	NA	snRNA	ncRNA	KNOWN	RNA	U5B small nuclear 1 [Source:HGNC Symbol;Acc:HGNC:10212]
ENSG00000103544	C16orf62	chr16	19555240	19706793	+	151554	9767	24	73	19555463	19705298	protein_coding	protein_coding	KNOWN	chromosome 16 open reading frame 62 [Source:HGNC Symbol;Acc:HGNC:24641]
ENSG00000260852	FBXL19-AS1	chr16	30919319	30923269	-	3951	3951	1	1	NA	NA	antisense	lncRNA	KNOWN	FBXL19 antisense RNA 1 (head to head) [Source:HGNC Symbol;Acc:HGNC:27557]
ENSG00000099364	FBXL19	chr16	30923055	30948783	+	25729	4340	9	26	30924733	30947879	protein_coding	protein_coding	KNOWN	F-box and leucine rich repeat protein 19 [Source:HGNC Symbol;Acc:HGNC:25300]
ENSG00000103494	RPGRIP1L	chr16	53597683	53703938	-	106256	12857	12	50	53602079	53700723	protein_coding	protein_coding	KNOWN	RPGRIP1 like [Source:HGNC Symbol;Acc:HGNC:29168]
ENSG00000200463	SNORD118	chr17	8173454	8173587	-	134	134	1	1	NA	NA	snoRNA	ncRNA	KNOWN	small nucleolar RNA	C/D box 118 [Source:HGNC Symbol;Acc:HGNC:32952]
ENSG00000265185	SNORD3B-1	chr17	19061912	19062669	+	758	758	3	3	NA	NA	snoRNA	ncRNA	KNOWN	small nucleolar RNA	C/D box 3B-1 [Source:HGNC Symbol;Acc:HGNC:10168]
ENSG00000262074	SNORD3B-2	chr17	19063346	19064136	-	791	791	3	3	NA	NA	snoRNA	ncRNA	KNOWN	small nucleolar RNA	C/D box 3B-2 [Source:HGNC Symbol;Acc:HGNC:33190]
ENSG00000262202	RP11-160E2.6	chr17	19112000	19112636	-	637	637	1	1	NA	NA	lincRNA	lncRNA	KNOWN
ENSG00000277947	SNORD3D	chr17	19112419	19112636	-	218	218	1	1	NA	NA	snoRNA	ncRNA	KNOWN	small nucleolar RNA	C/D box 3D [Source:HGNC Symbol;Acc:HGNC:33192]
ENSG00000281000	SNORD3D	chr17	19112420	19112636	-	217	217	1	1	NA	NA	snoRNA	ncRNA	KNOWN	small nucleolar RNA	C/D box 3D [Source:HGNC Symbol;Acc:HGNC:33192]
ENSG00000263934	SNORD3A	chr17	19188016	19188714	+	699	699	3	3	NA	NA	snoRNA	ncRNA	KNOWN	small nucleolar RNA	C/D box 3A [Source:HGNC Symbol;Acc:HGNC:33189]
ENSG00000264940	SNORD3C	chr17	19189665	19190245	-	581	581	3	3	NA	NA	snoRNA	ncRNA	KNOWN	small nucleolar RNA	C/D box 3C [Source:HGNC Symbol;Acc:HGNC:33191]
ENSG00000171346	KRT15	chr17	41513743	41522529	-	8787	7121	10	28	41514026	41518827	protein_coding	protein_coding	KNOWN	keratin 15 [Source:HGNC Symbol;Acc:HGNC:6421]
ENSG00000274585	RNU2-1	chr17	43233787	43233977	-	191	191	1	1	NA	NA	snRNA	ncRNA	KNOWN	RNA	U2 small nuclear 1 [Source:HGNC Symbol;Acc:HGNC:10142]
ENSG00000275616	U2	chr17	43239921	43240111	-	191	191	1	1	NA	NA	snRNA	ncRNA	NOVEL	U2 spliceosomal RNA [Source:RFAM;Acc:RF00004]
ENSG00000273709	U2	chr17	43241180	43241370	-	191	191	1	1	NA	NA	snRNA	ncRNA	NOVEL	U2 spliceosomal RNA [Source:RFAM;Acc:RF00004]
ENSG00000274432	U2	chr17	43245674	43245864	-	191	191	1	1	NA	NA	snRNA	ncRNA	NOVEL	U2 spliceosomal RNA [Source:RFAM;Acc:RF00004]
ENSG00000278048	U2	chr17	43251829	43252019	-	191	191	1	1	NA	NA	snRNA	ncRNA	NOVEL	U2 spliceosomal RNA [Source:RFAM;Acc:RF00004]
ENSG00000276596	U2	chr17	43266633	43266823	-	191	191	1	1	NA	NA	snRNA	ncRNA	NOVEL	U2 spliceosomal RNA [Source:RFAM;Acc:RF00004]
ENSG00000277903	U2	chr17	43271369	43271559	-	191	191	1	1	NA	NA	snRNA	ncRNA	NOVEL	U2 spliceosomal RNA [Source:RFAM;Acc:RF00004]
ENSG00000278774	U2	chr17	43273101	43273292	-	192	192	1	1	NA	NA	snRNA	ncRNA	NOVEL	U2 spliceosomal RNA [Source:RFAM;Acc:RF00004]
ENSG00000274862	U2	chr17	43277978	43278168	-	191	191	1	1	NA	NA	snRNA	ncRNA	NOVEL	U2 spliceosomal RNA [Source:RFAM;Acc:RF00004]
ENSG00000274062	U2	chr17	43284139	43284329	-	191	191	1	1	NA	NA	snRNA	ncRNA	NOVEL	U2 spliceosomal RNA [Source:RFAM;Acc:RF00004]
ENSG00000274452	U2	chr17	43290291	43290481	-	191	191	1	1	NA	NA	snRNA	ncRNA	NOVEL	U2 spliceosomal RNA [Source:RFAM;Acc:RF00004]
ENSG00000275219	U2	chr17	43296425	43296615	-	191	191	1	1	NA	NA	snRNA	ncRNA	NOVEL	U2 spliceosomal RNA [Source:RFAM;Acc:RF00004]
ENSG00000278591	U2	chr17	43300041	43300231	-	191	191	1	1	NA	NA	snRNA	ncRNA	NOVEL	U2 spliceosomal RNA [Source:RFAM;Acc:RF00004]
ENSG00000277084	RNU2-4P	chr17	43387226	43387417	-	192	192	1	1	NA	NA	snRNA	ncRNA_pseudogene	KNOWN	RNA	U2 small nuclear 4	pseudogene [Source:HGNC Symbol;Acc:HGNC:10154]
ENSG00000172992	DCAKD	chr17	45023340	45061109	-	37770	2834	8	20	45024436	45034885	protein_coding	protein_coding	KNOWN	dephospho-CoA kinase domain containing [Source:HGNC Symbol;Acc:HGNC:26238]
ENSG00000167085	PHB	chr17	49404049	49414905	-	10857	3838	15	33	49404995	49413264	protein_coding	protein_coding	KNOWN	prohibitin [Source:HGNC Symbol;Acc:HGNC:8912]
ENSG00000121104	FAM117A	chr17	49710332	49789180	-	78849	3836	12	33	49711258	49764087	protein_coding	protein_coding	KNOWN	family with sequence similarity 117 member A [Source:HGNC Symbol;Acc:HGNC:24179]
ENSG00000136504	KAT7	chr17	49788555	49835030	+	46476	11749	18	48	49788835	49827499	protein_coding	protein_coding	KNOWN	lysine acetyltransferase 7 [Source:HGNC Symbol;Acc:HGNC:17016]
ENSG00000132478	UNK	chr17	75784771	75825799	+	41029	5575	8	34	75784881	75824414	protein_coding	protein_coding	KNOWN	unkempt family zinc finger [Source:HGNC Symbol;Acc:HGNC:29369]
ENSG00000154832	CXXC1	chr18	50282343	50288304	-	5962	4319	17	50	50282596	50287589	protein_coding	protein_coding	KNOWN	CXXC finger protein 1 [Source:HGNC Symbol;Acc:HGNC:24343]
ENSG00000266933	AC005775.2	chr19	490046	507833	-	17788	850	1	3	NA	NA	antisense	lncRNA	KNOWN
ENSG00000141933	TPGS1	chr19	507497	519654	+	12158	3642	2	3	507507	519420	protein_coding	protein_coding	KNOWN	tubulin polyglutamylase complex subunit 1 [Source:HGNC Symbol;Acc:HGNC:25058]
ENSG00000182087	TMEM259	chr19	1009648	1021179	-	11532	4031	12	39	1010353	1020996	protein_coding	protein_coding	KNOWN	transmembrane protein 259 [Source:HGNC Symbol;Acc:HGNC:17039]
ENSG00000207357	RNU6-2	chr19	1021522	1021628	+	107	107	1	1	NA	NA	snRNA	ncRNA	KNOWN	RNA	U6 small nuclear 2 [Source:HGNC Symbol;Acc:HGNC:34270]
ENSG00000268536	AC005523.3	chr19	4785120	4791207	-	6088	418	1	2	NA	NA	lincRNA	lncRNA	KNOWN
ENSG00000141965	FEM1A	chr19	4791681	4801273	+	9593	9593	1	1	4791855	4793861	protein_coding	protein_coding	KNOWN	fem-1 homolog A [Source:HGNC Symbol;Acc:HGNC:16934]
ENSG00000198003	CCDC151	chr19	11420604	11435782	-	15179	2681	5	21	11420838	11435016	protein_coding	protein_coding	KNOWN	coiled-coil domain containing 151 [Source:HGNC Symbol;Acc:HGNC:28303]
ENSG00000130175	PRKCSH	chr19	11435288	11450968	+	15681	5166	20	64	11436118	11449409	protein_coding	protein_coding	KNOWN	protein kinase C substrate 80K-H [Source:HGNC Symbol;Acc:HGNC:9411]
ENSG00000267633	CTB-5E10.3	chr19	13772118	13774118	-	2001	1081	3	6	NA	NA	antisense	lncRNA	KNOWN
ENSG00000104979	C19orf53	chr19	13774168	13778462	+	4295	1174	6	14	13774478	13778195	protein_coding	protein_coding	KNOWN	chromosome 19 open reading frame 53 [Source:HGNC Symbol;Acc:HGNC:24991]
ENSG00000007080	CCDC124	chr19	17933016	17943991	+	10976	1660	4	11	17936421	17943712	protein_coding	protein_coding	KNOWN	coiled-coil domain containing 124 [Source:HGNC Symbol;Acc:HGNC:25171]
ENSG00000196967	ZNF585A	chr19	37106734	37172741	-	66008	10758	6	20	37115164	37169910	protein_coding	protein_coding	KNOWN	zinc finger protein 585A [Source:HGNC Symbol;Acc:HGNC:26305]
ENSG00000104881	PPP1R13L	chr19	45379634	45406349	-	26716	5032	9	29	45379723	45398318	protein_coding	protein_coding	KNOWN	protein phosphatase 1 regulatory subunit 13 like [Source:HGNC Symbol;Acc:HGNC:18838]
ENSG00000117877	CD3EAP	chr19	45406209	45410766	+	4558	3661	4	9	45406697	45409498	protein_coding	protein_coding	KNOWN	CD3e molecule associated protein [Source:HGNC Symbol;Acc:HGNC:24219]
ENSG00000125755	SYMPK	chr19	45815410	45863290	-	47881	10628	18	65	45815563	45854495	protein_coding	protein_coding	KNOWN	symplekin [Source:HGNC Symbol;Acc:HGNC:22935]
ENSG00000042753	AP2S1	chr19	46838136	46850992	-	12857	1704	10	21	46838450	46850766	protein_coding	protein_coding	KNOWN	adaptor related protein complex 2 sigma 1 subunit [Source:HGNC Symbol;Acc:HGNC:565]
ENSG00000130748	TMEM160	chr19	47045907	47048630	-	2724	663	1	3	47045990	47048614	protein_coding	protein_coding	KNOWN	transmembrane protein 160 [Source:HGNC Symbol;Acc:HGNC:26042]
ENSG00000104946	TBC1D17	chr19	49877425	49888749	+	11325	4745	10	36	49877724	49888621	protein_coding	protein_coding	KNOWN	TBC1 domain family member 17 [Source:HGNC Symbol;Acc:HGNC:25699]
ENSG00000105497	ZNF175	chr19	51571298	51592508	+	21211	7396	5	12	51573330	51589588	protein_coding	protein_coding	KNOWN	zinc finger protein 175 [Source:HGNC Symbol;Acc:HGNC:12964]
ENSG00000198093	ZNF649	chr19	51889224	51905040	-	15817	4365	7	17	51890621	51900107	protein_coding	protein_coding	KNOWN	zinc finger protein 649 [Source:HGNC Symbol;Acc:HGNC:25741]
ENSG00000283103	LLNLR-245B6.1	chr19	58310449	58326933	-	16485	2413	1	5	NA	NA	antisense	lncRNA	KNOWN
ENSG00000182318	ZSCAN22	chr19	58327019	58342332	+	15314	4629	1	3	58334803	58339323	protein_coding	protein_coding	KNOWN	zinc finger and SCAN domain containing 22 [Source:HGNC Symbol;Acc:HGNC:4929]
ENSG00000149346	SLX4IP	chr20	10435303	10636829	+	201527	6492	2	10	10458205	10636361	protein_coding	protein_coding	KNOWN	SLX4 interacting protein [Source:HGNC Symbol;Acc:HGNC:16225]
ENSG00000237595	RP11-112L6.3	chr20	50162765	50166102	-	3338	1064	2	4	NA	NA	lincRNA	lncRNA	KNOWN
ENSG00000234698	RP11-112L6.2	chr20	50166362	50171742	+	5381	616	2	4	NA	NA	lincRNA	lncRNA	KNOWN
ENSG00000279064	CH507-39O4.2	chr21	5707004	5709456	-	2453	457	1	2	NA	NA	lincRNA	lncRNA	KNOWN
ENSG00000280800	CH507-513H4.6	chr21	8210384	8211306	-	923	923	1	1	NA	NA	lincRNA	lncRNA	KNOWN
ENSG00000278233	RNA5-8S5	chr21	8212572	8212724	+	153	153	1	1	NA	NA	rRNA	rRNA	KNOWN	RNA	5.8S ribosomal 5 [Source:HGNC Symbol;Acc:HGNC:37660]
ENSG00000281383	CH507-513H4.5	chr21	8254592	8255514	-	923	923	1	1	NA	NA	lincRNA	lncRNA	KNOWN
ENSG00000277739	RNA5-8S5	chr21	8256781	8256933	+	153	153	1	1	NA	NA	rRNA	rRNA	KNOWN	RNA	5.8S ribosomal 5 [Source:HGNC Symbol;Acc:HGNC:37660]
ENSG00000280614	CH507-513H4.4	chr21	8393419	8394341	-	923	923	1	1	NA	NA	lincRNA	lncRNA	KNOWN
ENSG00000275215	RNA5-8S5	chr21	8395607	8395759	+	153	153	1	1	NA	NA	rRNA	rRNA	KNOWN	RNA	5.8S ribosomal 5 [Source:HGNC Symbol;Acc:HGNC:37660]
ENSG00000281181	CH507-513H4.3	chr21	8437629	8438551	-	923	923	1	1	NA	NA	lincRNA	lncRNA	KNOWN
ENSG00000278189	RNA5-8S5	chr21	8439823	8439975	+	153	153	1	1	NA	NA	rRNA	rRNA	KNOWN	RNA	5.8S ribosomal 5 [Source:HGNC Symbol;Acc:HGNC:37660]
ENSG00000070010	UFD1L	chr22	19449910	19479215	-	29306	8736	10	29	19450673	19479085	protein_coding	protein_coding	KNOWN	ubiquitin fusion degradation 1 like (yeast) [Source:HGNC Symbol;Acc:HGNC:12520]
ENSG00000093009	CDC45	chr22	19479459	19520612	+	41154	2846	12	41	19479557	19518905	protein_coding	protein_coding	KNOWN	cell division cycle 45 [Source:HGNC Symbol;Acc:HGNC:1739]
ENSG00000100227	POLDIP3	chr22	42583721	42614962	-	31242	3650	9	27	42584987	42614857	protein_coding	protein_coding	KNOWN	DNA polymerase delta interacting protein 3 [Source:HGNC Symbol;Acc:HGNC:23782]
ENSG00000276027	RNU12	chr22	42615244	42615393	+	150	150	1	1	NA	NA	snRNA	ncRNA	KNOWN	RNA	U12 small nuclear [Source:HGNC Symbol;Acc:HGNC:19380]
ENSG00000270022	RNU12	chr22	42615244	42615907	+	664	664	1	1	NA	NA	lincRNA	lncRNA	KNOWN
ENSG00000210195	MT-TT	chrM	15888	15953	+	66	66	1	1	NA	NA	Mt_tRNA	ncRNA	KNOWN	mitochondrially encoded tRNA threonine [Source:HGNC Symbol;Acc:HGNC:7499]
ENSG00000210196	MT-TP	chrM	15956	16023	-	68	68	1	1	NA	NA	Mt_tRNA	ncRNA	KNOWN	mitochondrially encoded tRNA proline [Source:HGNC Symbol;Acc:HGNC:7494]
