# Supplementary material for: The role of Mediator and Little Elongation Complex in transcription termination
Source: Nat Commun. 2020 Feb 26;11:1063. doi: 10.1038/s41467-020-14849-1 (PMC7044329; doi:10.1038/s41467-020-14849-1)
Supplement: Supplementary file 9 — Source Data [file 41467_2020_14849_MOESM9_ESM.xlsx]

## Sheet: Figure 1c
	Figure 1c	HIST2H2AA3/HIST2H2AA4
		control	Med26 KD1	Med26 KD2	Med26 KD3
		0.00123088	0.0053571	0.00885768	0.00929566
		0.00114213	0.0058748	0.00759667	0.00969458
		0.00123706	0.00633538	0.00805651	0.0113959
		0.00120336	0.00585576	0.00817029	0.0101287
		5.31117e-05	0.000489419	0.000638157	0.00111538
			0.00335554	0.00263239	0.00508476
		HIST1H4H
		control	Med26 KD1	Med26 KD2	Med26 KD3
		0.0264312	0.14404	0.285772	0.307582
		0.0238885	0.198677	0.282244	0.249834
		0.0222445	0.205876	0.370113	0.257224
		0.0241881	0.182865	0.31271	0.271547
		0.00210935	0.0338151	0.0497436	0.0314253
			0.014525	0.00966407	0.00517453
		HIST1H3E
		control	Med26 KD1	Med26 KD2	Med26 KD3
		0.0860117	0.200562	0.247273	0.226338
		0.0477178	0.183821	0.222283	0.166739
		0.0473235	0.183083	0.280656	0.244575
		0.060351	0.189155	0.250071	0.21255
		0.0222237	0.00988565	0.0292867	0.0407084
			0.00379006	0.0011884	0.00991396
		HIST1H2BC
		control	Med26 KD1	Med26 KD2	Med26 KD3
		0.00207998	0.00667137	0.0130615	0.0216649
		0.00173282	0.00938729	0.0145993	0.0200778
		0.00160521	0.010797	0.0133685	0.0263237
		0.001806	0.00895189	0.0136764	0.0226888
		0.000245697	0.00209699	0.000813835	0.00324636
			0.0261778	0.000695434	0.00768748
		HIST1H2BK
		control	Med26 KD1	Med26 KD2	Med26 KD3
		0.00254608	0.00639112	0.00729817	0.0111741
		0.00212851	0.00669549	0.00767946	0.0109537
		0.00179371	0.00665067	0.00834246	0.0123886
		0.0021561	0.00657909	0.00777336	0.0115055
		0.000376943	0.000164322	0.00052844	0.00077272
			0.000582857	0.000218781	0.000400136
		GAPDH
		control	Med26 KD1	Med26 KD2	Med26 KD3
		9.28492e-05	4.41127e-05	6.66056e-05	0.000156646
		9.73842e-05	4.49473e-05	4.39434e-05	8.97132e-05
		2.68305e-05	4.69372e-05	6.89583e-05	0.00012624
		7.23547e-05	4.53324e-05	5.98358e-05	0.0001242
		3.94902e-05	1.4511e-06	1.38134e-05	3.3513e-05
			0.357654	0.646837	0.159878

## Sheet: Figure 1e
		HIST1H3E
		Control cells			MED26-AID cells
		non-treat	auxin		non-treat	auxin
		0.0010215	0.00100981		0.00374011	0.0129554
		0.000816977	0.00137342		0.00541548	0.0165434
		0.0010314	0.0010414		0.00369678	0.0112117
		0.000956625	0.00114154		0.00428413	0.0135702
		0.00012104	0.000201428		0.00098002	0.0027185
			0.258993			0.0180506
		HIST1H4H
		Control cells			MED26-AID cells
		non-treat	auxin		non-treat	auxin
		0.014606	0.0170802		0.0459444	0.138464
		0.0210773	0.0202724		0.0279235	0.1187
		0.00579623	0.010067		0.0451513	0.122883
		0.0138265	0.0158065		0.039673	0.126682
		0.0076703	0.00522054		0.0101831	0.0104156
			0.732773			0.000493884
		HIST2H2AA4
		Control cells			MED26-AID cells
		non-treat	auxin		non-treat	auxin
		0.0040597	0.00313073		0.0173032	0.0747967
		0.00407742	0.00419247		0.0195483	0.0698428
		0.00371768	0.00403725		0.0184171	0.0835851
		0.0039516	0.00378682		0.0184229	0.0760749
		0.000202777	0.000573466		0.00112254	0.00695974
			0.67683			0.00402276
		HIST1H2BK
		Control cells			MED26-AID cells
		non-treat	auxin		non-treat	auxin
		0.00120746	0.00179274		0.00318418	0.00861068
		0.00128689	0.00153479		0.00417559	0.00818404
		0.00105725	0.00190114		0.00267775	0.0104001
		0.00118387	0.00174289		0.00334584	0.00906494
		0.000116621	0.000188191		0.00076189	0.0011758
			0.0176777			0.00369929

## Sheet: Figure 2a
	HIST1H4H					HIST1H3E					HIST1H2BK					c-myc					GAPDH
	control	Med26 KD	KIAA0947 KD	AFF4 KD		control	Med26 KD	KIAA0947 KD	AFF4 KD		control	Med26 KD	KIAA0947 KD	AFF4 KD		control	MED26	ICE1	AFF4		control	MED26	ICE1	AFF4
	0.0264053	0.416337	0.194406	0.0286068		0.0201137	0.0943485	0.0567796	0.0172616		0.00066898	0.00290763	0.00157993	0.000697195		0.00114997	0.00166047	0.00247558	0.00157038		0.000165668	0.00016754	0.000289227	0.000144227
	0.0387582	0.39102	0.167813	0.0318125		0.0178213	0.0978848	0.0520808	0.0163499		0.000604515	0.00247038	0.00210509	0.000744678		0.00240752	0.00148175	0.00255685	0.00218116		0.000154967	0.000256014	0.00023201	0.000229784
	0.0330274	0.316899	0.16385	0.0356851		0.0222803	0.0742402	0.0700707	0.0139483		0.000640084	0.002508	0.00171211	0.000669092		0.00185014	0.00283693	0.00186889	0.00214573		0.000160792	0.000145239	0.00017581	0.000232589
	0.0327303	0.374752	0.175357	0.0320348		0.0200717	0.0888245	0.0596437	0.0158533		0.00063786	0.00262867	0.00179904	0.000703655		0.00180254	0.00199305	0.00230044	0.00196576		0.000160476	0.000189598	0.000232349	0.0002022
	0.00618181	0.0516767	0.016616	0.00354437		0.00222978	0.0127535	0.00933065	0.00171156		3.229e-05	0.00024232	0.000273161	3.82047e-05		0.000630125	0.000736268	0.000375936	0.000342866		5.35738e-06	5.85892e-05	5.67094e-05	5.02258e-05
		0.00689041	0.00181016	0.875922			0.00959283	0.0141222	0.0641154			0.00433127	0.0168663	0.0868023			0.751006	0.318437	0.719162			0.480303	0.158214	0.286197

## Sheet: Figure 2c
	HIST1H4H			HIST1H3E			HIST2H2AA3/HIST2H2AA4			HIST1H2BK
	Control	ZC3H8 KD		Control	ZC3H8 KD		Control	ZC3H8 KD		Control	ZC3H8 KD
	0.00037034	0.000766705		0.155844	0.221654		0.000910377	0.0018822		0.000689571	0.00150206
	0.0003575	0.000817811		0.115036	0.225521		0.000977636	0.00197284		0.000861609	0.0015792
	0.000308557	0.000914112		0.100186	0.206595		0.00110055	0.00195053		0.000807713	0.00189768
	0.000345466	0.000832876		0.123689	0.217923		0.000996186	0.00193519		0.000786297	0.00165965
	3.2602e-05	7.48496e-05		0.02882	0.00999905		9.64314e-05	4.7226e-05		8.79957e-05	0.000209721
		0.00286478			0.0205132			0.000740389			0.00972982

## Sheet: Figure 3d
	HIST1H1C upstream				HIST1H1C				HIST1H2AA4				HIST1H2BC				HIST1H2BK				HIST1H3E				HIST1H4H
	Control		Med26 KD		Control		Med26 KD		Control		Med26 KD		Control		Med26 KD		Control		Med26 KD		Control		Med26 KD		Control		Med26 KD
	IgG	ELL	IgG	ELL	IgG	ELL	IgG	ELL	IgG	ELL	IgG	ELL	IgG	ELL	IgG	ELL	IgG	ELL	IgG	ELL	IgG	ELL	IgG	ELL	IgG	ELL	IgG	ELL
	0.000943827	0.135974	0.000484331	0.102759	0.000743398	0.435314	0.000612771	0.269664	0.000757836	0.26513	0.000938693	0.140779	0.000380244	0.182352	0.000488923	0.114895	0.000566047	0.287642	0.000610498	0.101544	0.000767215	0.149275	0.000595864	0.0813023	0.00165216	0.297858	0.000846999	0.21318
	0.00185961	0.148459	0.000572499	0.0971232	0.00117334	0.513113	0.00122375	0.224155	0.00106997	0.252487	0.000584573	0.130645	0.00128697	0.236046	3.77878e-05	0.111399	0.00147417	0.30447	0.000773023	0.144202	0.000703488	0.177826	0.00034913	0.0852929	0.000219784	0.331892	0.00137558	0.201943
	0.000255721	0.0901512	0.000237429	0.084662	0.00153658	0.361655	0.000641885	0.221835	0.00133929	0.243619	0.000716316	0.0992183	0.00109518	0.214378	0.000252923	0.0956594	0.000788179	0.207417	0.000318974	0.108144	0.000724274	0.172171	0.000922322	0.0795597	0.000944127	0.29758	0.000937807	0.211301
	0.00101972	0.124861	0.00043142	0.0948481	0.0011511	0.436694	0.000826136	0.238551	0.0010557	0.253745	0.000746527	0.123547	0.000920797	0.210925	0.000259878	0.107318	0.000942798	0.26651	0.000567499	0.117963	0.000731659	0.166424	0.000622439	0.0820516	0.000938691	0.30911	0.00105346	0.208808
	0.000804632	0.0307014	0.000173688	0.00926059	0.000397056	0.0757383	0.000344653	0.0269691	0.00029099	0.0108103	0.000178983	0.0216703	0.000477854	0.0270128	0.000225648	0.0102467	0.000473394	0.0518633	0.000230059	0.0229621	3.2499e-05	0.0151181	0.000287519	0.00293918	0.000716204	0.0197303	0.000282633	0.00601929
				0.227261				0.0337264				0.00285443				0.0131396				0.0240265				0.00859156				0.0080956
	HIST1H1C upstream				HIST1H1C				HIST1H2AA4				HIST1H2BC				HIST1H2BK				HIST1H3E				HIST1H4H
	Control		Med26 KD		Control		Med26 KD		Control		Med26 KD		Control		Med26 KD		Control		Med26 KD		Control		Med26 KD		Control		Med26 KD
	IgG	Pol II	IgG	Pol II	IgG	Pol II	IgG	Pol II	IgG	Pol II	IgG	Pol II	IgG	Pol II	IgG	Pol II	IgG	Pol II	IgG	Pol II	IgG	Pol II	IgG	Pol II	IgG	Pol II	IgG	Pol II
	0.000943827	0.00248112	0.000484331	0.00175198	0.000743398	0.112499	0.000612771	0.0378994	0.000757836	0.0270087	0.000938693	0.00742402	0.000380244	0.0337088	0.000488923	0.00956408	0.000566047	0.0401179	0.000610498	0.012617	0.000767215	0.00794458	0.000595864	0.00427396	0.00165216	0.0423831	0.000846999	0.0161102
	0.00185961	0.00183572	0.000572499	0.00209737	0.00117334	0.07687	0.00122375	0.0540835	0.00106997	0.0167105	0.000584573	0.0110342	0.00128697	0.0226338	3.77878e-05	0.00852809	0.00147417	0.0302074	0.000773023	0.0105202	0.000703488	0.00584407	0.00034913	0.00356404	0.000219784	0.0384714	0.00137558	0.0178195
	0.000255721	0.00123477	0.000237429	0.0019373	0.00153658	0.094839	0.000641885	0.0467298	0.00133929	0.024071	0.000716316	0.00794354	0.00109518	0.0265123	0.000252923	0.00697972	0.000788179	0.0328586	0.000318974	0.00919092	0.000724274	0.00682817	0.000922322	0.00160566	0.000944127	0.0334014	0.000937807	0.0142566
	0.00101972	0.00185054	0.00043142	0.00192888	0.0011511	0.0947359	0.000826136	0.0462376	0.0010557	0.0225967	0.000746527	0.00880057	0.000920797	0.0276183	0.000259878	0.0083573	0.000942798	0.0343946	0.000567499	0.010776	0.000731659	0.00687227	0.000622439	0.00314788	0.000938691	0.0380853	0.00105346	0.0160621
	0.000804632	0.000623309	0.000173688	0.000172849	0.000397056	0.0178146	0.000344653	0.00810328	0.00029099	0.00530505	0.000178983	0.0019517	0.000477854	0.00561973	0.000225648	0.00130062	0.000473394	0.00513073	0.000230059	0.00172729	3.2499e-05	0.00105095	0.000287519	0.00138197	0.000716204	0.00450328	0.000282633	0.00178193
				0.850949				0.0268163				0.0336481				0.0225388				0.00939532				0.0232205				0.00688924

## Sheet: Figure 9
	Figure 9a
	HIST1H1C upstream				HIST1H1C				HIST1H1C upstream				HIST1H2BC				HIST1H2BK				HIST1H3E				HIST1H4H
	Control		ICE1 KD		Control		ICE1 KD		Control		ICE1 KD		Control		ICE1 KD		Control		ICE1 KD		Control		ICE1 KD		Control		ICE1 KD
	IgG	CPSF3	IgG	CPSF3	IgG	CPSF3	IgG	CPSF3	IgG	CPSF3	IgG	CPSF3	IgG	CPSF3	IgG	CPSF3	IgG	CPSF3	IgG	CPSF3	IgG	CPSF3	IgG	CPSF3	IgG	CPSF3	IgG	CPSF3
	0.000238216	0.000340367	0.00107749	0.00181153	0.00218565	0.153764	0.000178492	0.0530578	0.000238216	0.000340367	0.00107749	0.00181153	0.00283807	0.0631557	0.00348553	0.0120931	0.000975259	0.0218603	0.00102604	0.0146374	0.000729183	0.00477623	0.000663908	0.00196661	0.00106099	0.0270382	0.00141658	0.0115407
	0.000415715	0.00069888	0.00072556	0.00233529	0.0025501	0.135406	0.00229123	0.0881032	0.000415715	0.00069888	0.00072556	0.00233529	0.0032816	0.0611768	0.00123569	0.0191468	0.00179548	0.024041	0.000922181	0.00790376	0.000349478	0.0039576	0.00075133	0.00129928	0.000892698	0.024288	0.00204555	0.00963595
	0.000993705	0.000664144	0.000860563	0.000886634	0.00260939	0.0973645	0.00285652	0.0513081	0.000993705	0.000664144	0.000860563	0.000886634	0.0019648	0.0512905	0.00134167	0.0168664	0.0010913	0.0155943	0.000566994	0.00517896	0.000513665	0.00397667	0.000418737	0.0019503	0.00288983	0.0227494	0.00193907	0.00889881
	0.000549212	0.000567797	0.000887869	0.00167782	0.00244838	0.128845	0.00177541	0.0641564	0.000549212	0.000567797	0.000887869	0.00167782	0.00269482	0.058541	0.00202096	0.0160355	0.00128734	0.0204985	0.000838403	0.00924004	0.000530776	0.00423683	0.000611325	0.00173873	0.0016145	0.0246919	0.0018004	0.0100252
	0.00039504	0.000197725	0.000177545	0.000733528	0.000229454	0.0287666	0.00141156	0.020757	0.00039504	0.000197725	0.000177545	0.000733528	0.000669984	0.00635663	0.00126946	0.00359952	0.000443863	0.00438496	0.000240715	0.00486876	0.00019043	0.000467226	0.000172419	0.000380664	0.00110766	0.00217272	0.000336639	0.00136328
				0.11136				0.0390392				0.11136				0.00165298				0.0414578				0.00231888				0.00132805
	Figure 9b
	Hist1H1C upstream				U1 snRNA				U2 snRNA				U5 snRNA				Snord118
	Control		ICE1 KD		Control		ICE1 KD		Control		ICE1 KD		Control		ICE1 KD		Control		ICE1 KD
	IgG	INTS9	IgG	INTS9	IgG	INTS9	IgG	INTS9	IgG	INTS9	IgG	INTS9	IgG	INTS9	IgG	INTS9	IgG	INTS9	IgG	INTS9
	0.00048414	0.00448227	0.000393995	0.00559369	0.000349384	0.0245905	0.000242695	0.00768472	0.000249722	0.0181598	0.000209578	0.00488331	0.000227544	0.0247884	0.000199873	0.0057707	0.000320304	0.0204974	0.000227453	0.00719847
	0.00119665	0.00500097	0.000261935	0.00307145	0.000603193	0.0251474	0.000325961	0.00776313	0.000366299	0.01886	0.00013093	0.00564166	0.000376569	0.0242795	0.000228176	0.00375794	0.000364946	0.0236584	0.000124143	0.00418514
	0.00014645	0.00494136	0.000243308	0.00308725	0.000390775	0.0258195	0.000287284	0.00788512	0.000212111	0.0212852	0.000235877	0.00543126	0.000854807	0.0290887	0.000151958	0.0042892	0.000137348	0.0227292	0.000263595	0.00547588
	0.000609079	0.0048082	0.000299746	0.00391746	0.000447784	0.0251858	0.000285313	0.00777765	0.000276044	0.019435	0.000192128	0.00531874	0.000486306	0.0260522	0.000193336	0.00460595	0.000274199	0.022295	0.000205064	0.00561983
	0.00053613	0.000283836	8.2152e-05	0.00145168	0.00013617	0.000615434	4.16679e-05	0.000100986	8.03932e-05	0.00164013	5.46064e-05	0.000391497	0.000327714	0.00264196	3.85271e-05	0.00104309	0.0001206	0.00162466	7.23722e-05	0.00151181
				0.399742				0.000302708				0.00300249				0.00189115				0.000207483
	Figure 9c
	HIST1H1C upstream				HIST1H1C				HIST1H2BK				HIST1H2BC				HIST1H3E				HIST1H4H
	Control		MED26 KD		Control		MED26 KD		Control		MED26 KD		Control		MED26 KD		Control		MED26 KD		Control		MED26 KD
	IgG	CPSF3	IgG	CPSF3	IgG	CPSF3	IgG	CPSF3	IgG	CPSF3	IgG	CPSF3	IgG	CPSF3	IgG	CPSF3	IgG	CPSF3	IgG	CPSF3	IgG	CPSF3	IgG	CPSF3
	0.00149355	0.00624623	0.00121751	0.0010678	0.000533204	0.0145351	0.000228554	0.00853154	0.0023836	0.01887	0.00251598	0.00851367	0.0011733	0.0140164	0.00391925	0.00680565	0.00408241	0.0221956	0.00470625	0.0102105	0.00224491	0.0178658	0.00327509	0.00748209
	0.000626292	0.00741852	0.00228222	0.00178675	0.000506697	0.0164562	0.000392636	0.00891826	0.000955625	0.0179946	0.00249461	0.0154836	0.000538282	0.0194898	0.00090605	0.00977003	0.00069209	0.0234101	0.00559873	0.0129203	0.00210492	0.0252852	0.0041571	0.0108746
	0.0016762	0.00602708	0.0014026	0.00371313	9.15952e-05	0.0117469	0.000646087	0.0085399	0.000956568	0.018678	0.002215	0.0132095	0.000804955	0.0124251	0.00219559	0.00913781	0.00374654	0.0250794	0.00329041	0.0101543	0.00245655	0.0223257	0.00538093	0.0111708
	0.00126535	0.00656395	0.00163411	0.00218923	0.000377166	0.0142461	0.000422426	0.00866323	0.00143193	0.0185142	0.00240853	0.0124022	0.000838845	0.0153105	0.0023403	0.00857117	0.00284035	0.0235617	0.00453179	0.011095	0.0022688	0.0218256	0.00427104	0.00984251
	0.000560924	0.000748153	0.000568863	0.00136782	0.000247666	0.0023679	0.000210355	0.000220898	0.00082417	0.000460117	0.000167944	0.00355439	0.000318861	0.00370587	0.0015118	0.00156132	0.00186801	0.00144786	0.00116401	0.00158096	0.000177029	0.00373489	0.00105753	0.00204954
				0.0154297				0.0539085				0.0942941				0.0711956				0.000568007				0.0152565
	Figure 9d
	Hist1H1C upstream				U1 snRNA				U2 snRNA				U5 snRNA				Snord118
	Control		MED26 KD		Control		MED26 KD		Control		MED26 KD		Control		MED26 KD		Control		MED26 KD
	IgG	INTS9	IgG	INTS9	IgG	INTS9	IgG	INTS9	IgG	INTS9	IgG	INTS9	IgG	INTS9	IgG	INTS9	IgG	INTS9	IgG	INTS9
	0.00149355	0.00192196	0.00121751	0.0019429	0.00180261	0.0364985	0.00190849	0.00890261	0.000286667	0.0124239	0.000291105	0.00365444	0.0014593	0.0460435	0.00243728	0.00882158	0.00164569	0.0173139	0.00556236	0.00695358
	0.000626292	0.0048383	0.00228222	0.00156973	0.00167106	0.0403399	0.00326386	0.0090671	0.000143725	0.00978959	0.00108496	0.00566954	0.00143456	0.0339719	0.00426119	0.0122596	0.00186095	0.01703	0.00322162	0.00551139
	0.0016762	0.00205959	0.0014026	0.00171923	0.00124524	0.0234207	0.00207706	0.00872072	0.000314964	0.010598	0.000595545	0.00248228	0.00156877	0.0344761	0.00367413	0.0112773	0.00155882	0.0121005	0.00326676	0.00641671
	0.00126535	0.00293995	0.00163411	0.00174395	0.00157297	0.0334197	0.00241647	0.00889681	0.000248452	0.0109372	0.000657204	0.00393542	0.00148754	0.0381638	0.00345753	0.0107861	0.00168849	0.0154814	0.00401691	0.00629389
	0.000560924	0.00164546	0.000568863	0.000187807	0.000291342	0.00886988	0.000738688	0.000173263	9.17934e-05	0.00134951	0.000400505	0.0016121	7.14216e-05	0.00682862	0.000931047	0.00177085	0.000155546	0.00293146	0.00133859	0.000728897
				0.334753				0.0409021				0.00492038				0.0153358				0.0265327
